# Supplementary material for: Effect of Compositionally Different Substrates on Elemental Properties of Bay Bolete Mushrooms: Case Study of 34 Essential and Non-essential Elements from Six Areas Affected Differently by Industrial Pollution
Source: Biol Trace Elem Res. 2024 Oct 31;203(7):3896–912. doi: 10.1007/s12011-024-04429-5 (PMC12174288; doi:10.1007/s12011-024-04429-5)
Supplement: Supplementary file 2 — Supplementary file2 (XLS 52 KB) [file 12011_2024_4429_MOESM2_ESM.xls]

## Sheet: Sheet1
Table S1. Results of the standard reference material (SRM) analyses (mg kg-1)
	NIST SRM 1515			NIST SRM 2709a			NIST SRM 2711a
	This work	Published*		This work	Published*		This work	Published*
	n=11			n=11			n=11
Ag	bdl	0.004 to 0.005		0.37 to 0.40	0.31 to 0.64		5.9 to 6.1	6.0 to 6.17
Al	281 to 292	246 to 665		73,700 to 73,800	73,700 to 77,600		66,900 to 67,550	62,895 to 71,294
As	bdl	0.03 to 0.05		10.3 to 10.9	10.5 to 11.9		97.5 to 110	91 to 107
Ba	48.3 to 48.9	21 to 53		970 to 990	687 to 1100		725 to 735	619 to 850
Ca	15,050 to 15,350	15,100 to 16,200		19,150 to 19,250	18,900 to 25,200		23,850 to 24,100	21,900 to 27,600
Cd	bdl	0.01 to 0.03		0.33 to 0.36	0.33 to 0.37		52.0 to 53.5	50.6 to 57.8
Co	bdl	0.07 to 0.11		12.7 to 12.9	12.6 to 14.8		9.7 to 10.2	9.7 to 10.3
Cr	0.30 to 0.45	0.18 to 0.85		120 to 140	95 to 151		52.0 to 56.0	48 to 84
Cu	5.50 to 5.65	3.10 to 5.69		33.0 to 34.0	30.6 to 54.7		140 to 145	126 to 152
Fe	81.0 to 85.4	52.6 to 105		33,600 to 33,700	33,400 to 40,900		27,900 to 28,300	27,200 to 32,000
Ga	bdl	n.d.		15.7 to 16.0	13 to 22.7		n.d.	24.7 to 25
K	16,200 to 16,350	16,080 to 18,100		20,900 to 21,200	20,000 to 21,100		25,100 to 25,400	21,500 to 25,800
Li	0.29 to 0.30	0.305		48.5 to 50.0	51.9		27.5 to 28.5	29.0
Mg	2685 to 2710	2250 to 2854		14,400 to 14,550	14,100 to 25,200		10,700 to 10,950	10,000 to 16,600
Mn	53.0 to 54.0	40 to 58		510 to 530	500 to 620		675 to 695	628 to 719
Mo	bdl	0.09 to 0.14		n.d.	1.3		n.d.	1.74
Na	24.8 to 25.4	23.1 to 57		12,300 to 12,400	12,200 to 12,900		12,100 to 12,200	11,500 to 13,000
Nb	0.03 to 0.04	n.d.		11.0 to 11.6	8.6 to 14		18.9 to 19.8	20.07
Ni	0.88 to 0.91	0.66 to 1.10		83.5 to 85.5	57 to 94		20.0 to 22.0	18 to 27
P	1570 to 1600	1360 to 1870		690 to 700	688 to 1353		810 to 850	796 to 1393
Pb	0.45 to 0.50	0.28 to 1.0		16.5 to 17.0	12.9 to 17.4		1385 to 1430	1201 to 1450
Rb	9.11 to 9.78	9.1 to 12.7		87.5 to 95.5	68 to 111		110 to 115	84 to 136
S	1635 to 1770	1775 to 2000		n.d.	n.d.		n.d.	n.d.
Sb	bdl	0.01 to 0.03		bdl	0.68 to 1.55		21.1 to 22.6	21.5 to 21.7
Se	bdl	0.04 to 2.2		bdl	1.42 to 1.5		bdl	1.45 to 1.56
Sn	bdl	0.01 to 0.02		n.d.	1.87		n.d.	4.72
Sr	25.1 to 25.3	17 to 31		231 to 244	185 to 270		225 to 235	225 to 256
Ti	15.6 to 17.2	17		3350 to 3450	3700 to 3890		2300 to 2600	1968 to 3476
V	bdl	0.09 to 0.30		101 to 118	85 to 154		70.5 to 76.0	67 to 109
W	bdl	0.01 to 0.2		n.d.	n.d.		n.d.	3.07
Y	8.00 to 8.38	8.1 to 8.8		15.0 to 16.5	16 to 27		20.0 to 22.5	19 to 33
Zn	12.4 to 12.7	7.7 to 23		95.0 to 106	78 to 109		400 to 410	373 to 506
Zr	bdl	0.18		120 to 155	126 to 170		185 to 225	108 to 318
*Published data for NIST SRM 1515, 2709a and 2711a are from the GeoREM database (http://georem.mpch-mainz.gwdg.de) and from the NIST SRM certificates
bdl, below the detection limits of the method; n.d., no data available
