# Supplementary material for: Effect of Compositionally Different Substrates on Elemental Properties of Bay Bolete Mushrooms: Case Study of 34 Essential and Non-essential Elements from Six Areas Affected Differently by Industrial Pollution
Source: Biol Trace Elem Res. 2024 Oct 31;203(7):3896–912. doi: 10.1007/s12011-024-04429-5 (PMC12174288; doi:10.1007/s12011-024-04429-5)
Supplement: Supplementary file 4 — Supplementary file4 (XLS 81 KB) [file 12011_2024_4429_MOESM4_ESM.xls]

## Sheet: Sheet1
Table S3. Elemental composition of Imleria badia samples (mg kg-1 dry matter)
				GRANITE-BASED									AMPHIBOLITE-BASED											PERIDOTITE-BASED
	FRD Stp	FRD Cap	FRD Spr	FB	SLG Stp	SLG Cap	SLG Spr	FB		JES Stp	JES Cap	JES Spr	FB	SLA Stp	SLA-Cap	SLA-Spr	FB		RAN Stp	RAN Cap	RAN Spr	FB	RAN* Stp	RAN* Cap	RAN* Spr	FB	SLP Stp	SLP Cap	SLP Spr	FB
	0.27	0.33	0.4	calc.	0.3	0.31	0.39	calc.		0.27	0.39	0.34	calc.	0.23	0.45	0.32	calc.		0.2	0.47	0.33	calc.	0.19	0.29	0.52	calc.	0.25	0.28	0.47	calc.
						15.1765
Ag	0.7865	1.458	2.063	1.5206	0.703	0.7905	0.972	0.834107		0.092	0.221	0.842	0.394525	1.48	1.614	1.688	1.60735		0.1855	0.54	1.039	0.632228	0.225	0.4825	1.0605	0.73594	0.7365	0.908	1.1825	0.993945
Al	11.431	12.451	20.5675	15.4373	10.1365	15.4375	18.514	15.0233		21.5895	39.447	35.6015	33.2289	25.6425	29.4235	55.827	37.0241		5.2865	4.0985	8.28	5.69892	6.125	12.5515	10.881	10.4602	20.508	21.2285	21.868	21.3473
As	0.3775	0.4885	0.7105	0.547852	0.4415	0.8695	1.002	0.791333		0.286	0.681	0.707	0.580853	0.8645	1.468	1.676	1.39793		0.4995	0.5395	0.577	0.543772	0.461	0.66	0.936	0.76661	1.23	1.5525	1.576	1.48176
Ba	0.275	0.2845	0.4265	0.338989	0.1675	0.224	0.2925	0.233366		0.589	0.9075	0.486	0.677771	1.624	0.848	1.496	1.23132		0.2175	0.1015	0.1445	0.138611	0.242	0.2515	0.182	0.213358	0.3995	0.5295	0.465	0.466101
Ca	97.94	273.108	248.989	216.352	76.896	266.11	196.274	181.999		159.074	243.328	140.781	185.571	521.664	722.221	532.044	615.881		78.856	161.344	102.847	125.847	82.968	106.017	95.909	96.3636	360.911	481.203	371.03	398.727
Cd	4.215	5.24	22.6205	11.9463	0.747	1.158	3.412	1.90366		0.0725	0.139	0.4115	0.212417	0.1825	0.2895	0.3775	0.293451		0.659	1.2335	2.511	1.5359	0.24	0.3355	1.1055	0.720036	1.4965	2.558	4.727	3.3116
Co	bdl	bdl	bdl	bdl	bdl	bdl	bdl	bdl		bdl	bdl	bdl	bdl	bdl	bdl	bdl	bdl		bdl	bdl	bdl	bdl	bdl	bdl	bdl	bdl	0.1975	0.1415	0.1	0.1415
Cr	0.131	0.0995	0.7965	0.387949	0.0835	0.09	0.1865	0.125276		0.0885	0.1335	0.275	0.168737	0.129	0.285	0.2185	0.228366		0.0865	0.101	0.1705	0.120785	0.056	0.092	0.1435	0.112107	0.308	0.3685	0.324	0.332165
Cu	12.5005	17.176	63.0015	34.3278	11.304	12.5425	33.671	20.3218		8.098	12.627	47.8865	23.2502	16.8825	27.8025	42.4165	30.01		6.8225	12.1115	23.3515	14.7255	11.114	15.7115	53.3745	34.5343	16.2935	30.0175	32.2515	27.5893
Fe	10.642	16.179	38.311	23.5816	15.1765	18.4265	36.501	24.4196		26.5275	43.716	61.03	44.8068	30.7765	40.0185	61.2125	44.7136		13.1785	16.4655	27.574	19.435	11.3475	18.701	27.6935	22.0097	22.3315	32.4495	42.487	34.6162
Ga	bdl	bdl	bdl	bdl	bdl	bdl	bdl	bdl		bdl	bdl	bdl	bdl	bdl	bdl	bdl	bdl		bdl	bdl	bdl	bdl	bdl	bdl	bdl	bdl	bdl	bdl	bdl	bdl
K	21092.5	25700	12151.8	19019.7	21243.5	31931.3	13686.3	21661.8		23956.5	27689.4	11953.6	21361.9	21129.4	19187.8	16879.8	18888.3		21219.6	16411.5	12939.1	16235.6	31948.5	36470.2	15897	24855.6	19119.8	16625.2	13307.7	15693.6
Li	bdl	bdl	bdl	bdl	bdl	bdl	bdl	bdl		bdl	bdl	0.3105	0.11	bdl	bdl	bdl	bdl		bdl	bdl	bdl	bdl	bdl	bdl	bdl	bdl	bdl	bdl	bdl	bdl
Mg	274.65	404.45	828.55	539.934	383.35	483.35	940.9	629.709		297.9	495.15	982.9	604.994	460.6	753	677.55	662.605		301.25	421.75	665.15	477.168	305.1	336.45	861.65	605.136	563.65	842.25	828.15	764.92
Mn	2.117	2.9415	4.4335	3.31929	7.684	6.412	11.44	8.73658		12.652	12.976	10.6795	12.1134	31.456	11.527	24.0905	20.065		4.5175	3.259	5.09	4.10671	3.5775	5.378	5.149	4.91706	5.213	6.4465	8.178	6.95014
Mo	0.11	0.2015	0.2915	0.213067	0.12	0.14	0.262	0.181038		0.1	0.1	0.21	0.14	0.11	0.1835	0.207	0.174379		0.11	0.13	0.215	0.153747	0.12	0.14	0.243	0.190069	bdl	bdl	bdl	bdl
Na	2005.21	913.646	429.95	1012.65	900.694	833.817	483.571	718.861		1548.68	931.392	412.983	927.03	1208.95	1033.19	753.856	983.528		2155.72	610.875	581.504	908.718	1125.75	1282.75	530.275	859.529	2073.4	1042.86	717.147	1150.7
Nb	0.0925	0.0285	0.026	0.0446925	0.214	0.0765	0.03	0.100094		0.0745	0.03	0.03	0.0422686	0.031	0.067	0.067	0.058846		0.054	0.054	0.1735	0.0929809	0.14	0.157	0.028	0.0863244	0.05	0.066	0.03	0.43
Ni	0.15	0.283	0.441	0.310731	0.281	0.374	0.66	0.456272		0.326	0.2545	0.4745	0.348287	0.4465	1.084	0.782	0.842876		0.3805	0.3335	0.646	0.44479	0.4105	0.467	0.809	0.635125	2.131	2.0995	1.8765	2.00232
P	1522.4	2115.75	5987.95	3511.78	2518.2	3412.15	7780.4	4827.8		1160.35	2153.1	7276.6	3604.48	3495.8	5747	5862.4	5274.07		1500.85	2764.05	4735.35	3155.71	944.2	1606.8	5057.8	3285.77	4278.65	6470.95	6886.9	6110.93
Pb	bdl	bdl	bdl	bdl	bdl	bdl	bdl	bdl		bdl	bdl	bdl	bdl	bdl	bdl	bdl	bdl		bdl	bdl	bdl	bdl	bdl	bdl	bdl	bdl	bdl	bdl	bdl	bdl
Rb	872.179	1372.48	831.146	1020.6	1672.04	2829.85	1477	1958.01		522.537	818.076	432.346	606.72	624.534	944.164	552.944	746.46		495.559	496.216	518.318	503.295	304.157	391.74	234.263	292.798	682.708	512.129	475.666	538.209
S	2523.1	3579.9	5647.75	4126.59	1816.15	2553.35	4385.5	3037.67		952.6	2215.75	3884.55	2429.38	2180.55	5833.95	3545.55	4273.48		2083.6	3074.2	4540.9	3355.51	1791.45	3158.75	4585.7	3645.8	8081.7	7006.1	6173.7	6886.42
Sb	bdl	bdl	bdl	bdl	bdl	bdl	bdl	bdl		bdl	bdl	bdl	bdl	bdl	bdl	bdl	bdl		bdl	bdl	bdl	bdl	bdl	bdl	bdl	bdl	bdl	bdl	bdl	bdl
Se	0.5	0.8795	0.5	0.625083	0.6	1.047	0.65	0.758759		0.611	1.0215	0.763	0.821288	0.51	0.7845	0.55	0.647215		0.708	0.946	0.858	0.869932	0.3665	0.92	0.52	0.605952	9.1125	11.8525	11.269	10.8822
Sn	0.4475	0.31	0.3975	0.382095	0.5145	0.521	0.2925	0.430858		0.31	0.35	0.293	0.31978	0.4285	0.39	0.444	0.416016		0.32	0.35	0.3815	0.354305	0.574	0.5155	0.492	0.514298	0.4525	0.43	0.47	0.454572
Sr	0.3105	0.4325	0.591	0.463388	0.2675	0.5955	0.702	0.53751		0.696	0.9035	0.6505	0.761107	1.571	1.081	1.476	1.3185		0.2165	0.1465	0.2015	0.178371	0.3645	0.424	0.4175	0.409326	0.847	0.9	0.7695	0.82501
Ta	bdl	bdl	bdl	bdl	bdl	bdl	bdl	bdl		bdl	bdl	bdl	bdl	bdl	bdl	bdl	bdl		bdl	bdl	bdl	bdl	bdl	bdl	bdl	bdl	bdl	bdl	bdl	bdl
Ti	0.04	0.1095	0.1255	0.0972526	0.124	0.087	0.192	0.138697		0.764	1.42	1.307	1.20109	0.727	1.004	1.5915	1.12944		0.1485	0.075	0.1585	0.116864	0.1025	0.238	0.104	0.142254	0.6425	0.582	0.6975	0.651819
V	bdl	bdl	bdl	bdl	0.0135	0.05	0.05	0.04		0.0825	0.1765	0.1405	0.138463	0.05	0.05	0.0925	0.06		bdl	bdl	bdl	bdl	0.05	0.05	0.096	0.07	bdl	bdl	bdl	bdl
W	0.8285	0.906	1.324	1.05309	0.6345	0.8265	1.1555	0.895458		0.514	0.71	1.31	0.857983	0.9185	1.065	0.988	1.00715		0.369	0.554	0.6285	0.541487	0.614	0.875	0.985	0.88306	0.83	1.0905	1.212	1.08171
Y	bdl	bdl	bdl	bdl	bdl	bdl	bdl	bdl		bdl	bdl	bdl	bdl	bdl	bdl	bdl	bdl		bdl	bdl	bdl	bdl	bdl	bdl	bdl	bdl	bdl	bdl	bdl	bdl
Zn	76.547	107.981	162.46	121.419	90.788	96.678	144.532	113.365		58.509	86.1015	142.21	97.386	106.348	119.897	124.748	118.382		49.253	57.9875	73.1135	61.1834	74.7015	98.7005	117.315	103.886	91.558	123.111	141.241	123.656
Zr	bdl	bdl	bdl	bdl	bdl	bdl	bdl	bdl		bdl	bdl	bdl	bdl	bdl	bdl	bdl	bdl		bdl	bdl	bdl	bdl	bdl	bdl	bdl	bdl	bdl	bdl	bdl	bdl
Stp, stipe; Spr, sporophore; Fb calc., fruting body calculated. %% are proportion of the individual fruiting body part
Detection limits for As, P, Pb, S, Sb, Se, Sn, and W were 0.15-0.35 mg kg−1 DM, for Co, Ga, Mo, Ni, and Rb were 0.05-0.08 mg kg−1 DM, for Ag, Al, Cd, Cr, Cu, Fe, K, Mn, Na, Nb, Ti, V, Y, Zn, and Zr
were 0.01-0.03 mg kg−1 DM, and for Ba, Ca, Li, Mg, and Sr were 0.001-0.003 mg kg−1 DM depending on sample weight and volume.
