# Supplementary material for: Effect of Compositionally Different Substrates on Elemental Properties of Bay Bolete Mushrooms: Case Study of 34 Essential and Non-essential Elements from Six Areas Affected Differently by Industrial Pollution
Source: Biol Trace Elem Res. 2024 Oct 31;203(7):3896–912. doi: 10.1007/s12011-024-04429-5 (PMC12174288; doi:10.1007/s12011-024-04429-5)
Supplement: Supplementary file 7 — Supplementary file7 (XLS 73 KB) [file 12011_2024_4429_MOESM7_ESM.xls]

## Sheet: Sheet1
Table S6. Trace element amounts in mushroom and corresponding mycoavailable fraction samples (micrograms)
								MUSHROOMS														MYCOAVAILABLE FRACTION
		GRANITE-BASED					AMPHIBOLITE-BASED						PERIDOTITE-BASED					GRANITE-BASED			AMPHIBOLITE-BASED				PERIDOTITE-BASED
	FRD	% from MAF	SLG	% from BAF		JES	% from MAF	SLA	% from MAF		RAN	% from MAF	RAN*	% from MAF	SLP	% from MAF		FRD	SLG		JES	SLA		RAN	RAN*	SPL
Ag	15.206		8.34107			3.94525	4.00078	15.7003			6.32228	6.1854	7.3594		9.90343						98.612			102.213
Al	154.373	0.011591	150.233	0.0190434		332.289	0.0260158	370.241	0.0298792		56.9892	0.0649606	104.602	0.0337668	213.473	0.0334982		1.33184e+06	788896		1.27726e+06	1.23913e+06		87728.8	309777	637266
As	5.41092		7.81541			5.80853		13.9793			5.27971		7.6661		14.7499
Ba	3.38989		2.33366			6.77771		12.3132			1.38611		2.13358		4.66101			n.d.	n.d.		n.d.	n.d.		n.d.	n.d.	n.d.
Ca	2163.52	3.58727	1819.99	4.76302		1855.71	1.12414	5906.06	0.866694		1258.47	0.249202	963.636	0.124408	3987.27	0.396991		60310.9	38210.8		165078	681448		504999	774575	1.00437e+06
Cd	119.463	51.7117	18.9959	25.5885		2.12417	2.17237	11.9985	4.95605		15.359	3.37374	7.20036	3.26149	31.147	22.9477		231.018	74.236		97.781	242.098		455.25	220.769	135.73
Co																		68.8345	30.47		402.065	1473.64		379.628	8146.57	1970.02
Cr	3.87949	8.61869	1.25276	0.646084		1.68737	1.46081	2.28366	2.33548		1.20785	3.01764	1.12107	1.16299	3.32165	0.518216		45.0125	193.9		115.509	97.781		40.0265	96.396	640.978
Cu	343.278	12.445	203.218	9.87137		232.502	8.01412	300.1	15.0179		147.255	8.55153	345.343	14.5492	275.893	14.5317		2758.37	2058.66		2901.16	1998.28		1721.97	2373.61	1898.56
Fe	235.816	0.152276	243.874	0.554993		448.068	1.10849	447.136	0.61374		194.35	7.75061	220.097	3.04353	346.162	0.234346		154861	43941.9		40421.4	72854.3		2507.54	7231.64	147714
Ga
K	190197	105.55	216618	72.8223		213619	95.7383	188883	35.7228		162356	103.882	248556	67.6385	156936	29.2046		180197	297461		223128	528746		156289	367477	537367
Li																			4096.83		145.702	311.071		18.005	1216.03	199.44
Mg	5399.34	15.867	6297.09	25.8167		6049.94	10.569	6626.05	4.51846		4771.68	0.171817	6051.36	0.131655	7649.2	1.14507		34028.8	24391.5		57242.1	146644		2.77719e+06	4.59637e+06	668013
Mn	33.1929	1.75139	87.3658	4.90284		121.134	2.69005	200.65	0.18545		41.0671	0.0310681	49.1706	0.0302044	69.5014	0.0837475		1895.23	1781.94		4503.05	108196		132184	162793	82989.2
Mo	2.13067		1.81038								1.53747		1.90069
Na	10126.5	10.0639	5678.11	10.779		9270.3	9.91488	9835.28	11.4214		9087.18	12.9723	8595.29	10.0997	11507	12.1372		100621	52677.4		93498.9	86112.7		70050.5	85104.6	94808
Nb	0.446925		1.00094			0.422687		0.58846			0.929809		0.863244
Ni	3.10732	0.625816	4.56272	1.05252		3.48287	0.823413	10.2416	0.561646		4.44791	0.0113716	6.35125	0.00950346	20.0232	0.135779		496.523	433.505		422.979	1823.49		39114.2	66831	14746.9
P	35117.8	1438.22	48278	476.133		36044.8	2393.78	52894	3163.05		31557.1	2275.99	32857.7	3470.44	61109.3	1074.26		2441.75	10139.6		1505.77	1672.25		1386.52	946.786	5688.47
Pb																		13904.8	17581.5		5036	4816.75		1121.43	2205.47	5700.66
Rb	10206	5544.71	19580.1	249.299		6067.2	3650.54	7917.8	1406.7		5032.95	427.769	2927.98	611.002	5382.09	3885.99		184.067	7854.06		166.2	562.864		1176.56	479.21	138.5
S	41265.9	401.003	30376.7	278.984		24293.8	252.981	42734.8	237.968		33555.1	1349.65	36458	657.101	68864.2	347.625		10290.7	10888.3		9603.04	17958.2		2486.21	5548.31	19809.9
Sb
Se						7.8309					8.15486		5.68052		102.732
Sn	3.82095		4.30858										5.14298
Sr	4.63388	1.09018	5.3751	0.417305		7.61107	0.854378	13.185	0.257503		1.78371	0.0600101	4.09326	0.0570258	8.2501	0.158273		425.056	1288.05		890.832	5120.35		2972.35	7177.9	5212.59
Ta																		820.751				355.391
Ti	0.972526	0.687069	1.38697	1.9791		12.0109	5.9808	11.2944	4.49051		1.16864		1.42254		6.51819	4.84184		141.547	70.081		200.825	251.516				134.622
V						1.38463	0.104443											1284.68	288.357		1325.72	2668.89		340.71	83.1	123.542
W	10.5309	0.967984	8.95458	2.48669		8.57983		10.0715			5.41487		8.8306		10.8171			1087.92	360.1
Y																		172.71	235.173		377.135	123.819		95.7035	917.978	152.35
Zn	1214.19	48.7419	1133.65	28.6718		973.86	34.8403	1183.82	14.2452		611.834	7.84831	1038.86	11.8823	1236.56	11.1592		2491.06	3953.9		2795.21	8310.28		7795.75	8742.95	11081.1
Zr
% from MAF, % of the element in the fruting body with respect to the amount of the element in the mycoavailable fraction
