# Supplementary material for: Effect of Compositionally Different Substrates on Elemental Properties of Bay Bolete Mushrooms: Case Study of 34 Essential and Non-essential Elements from Six Areas Affected Differently by Industrial Pollution
Source: Biol Trace Elem Res. 2024 Oct 31;203(7):3896–912. doi: 10.1007/s12011-024-04429-5 (PMC12174288; doi:10.1007/s12011-024-04429-5)
Supplement: Supplementary file 8 — Supplementary file8 (XLS 68 KB) [file 12011_2024_4429_MOESM8_ESM.xls]

## Sheet: Sheet1
Table S7. Weather conditions in the sampling areas in August 2023
			W. Czech Republic sites (SLA, SLG, SLP)						FRD						JES						RAN
Date	T (°C)	Wind	Wind speed	Precip.	Humidity		T (°C)	Wind	Wind speed	Precip.	Humidity		T (°C)	Wind	Wind speed	Precip.	Humidity		T (°C)	Wind	Wind speed	Precip.	Humidity
		direction	km/h	mm	%			direction	km/h	mm	%			direction	km/h	mm	%			direction	km/h	mm	%
1	14.5	S	24	12.5	90		16	S	20	17.5	89		18.5	S	20	0	68		17.5	SW	19	3.5	78
2	15	SW	21	13	86		16.5	S	22	3.5	80		18	S	18	0	62		18	S	19	1	68
3	15	SW	30	1	78		18	W	29	2.5	70		17	S	20.5	4	76		17	W	20	7.5	80
4	15	SW	11	0	78		17	SW	11	2	71		17.5	S	10	0	69		17.5	S	9.5	0	70
5	15.5	SW	10	9	81		15.5	W	10.5	18	89		15.5	SE	18	22.5	93		15	W	20	38	92
6	13	E	20	8.5	85		14.5	SE	17	29	93		14	W	19.5	60	94		14	SE	24	18	91
7	11.5	SW	28	2	87		14	SW	24.5	20	88		13	NE	19	13	87		12.5	SW	29	7	89
8	13	W	25	0.5	72		14.5	SW	24.5	2	68		14.5	SW	24	0	61		15	SW	22	0	63
9	14	W	11	10.5	80		15	W	10	1.5	69		15	SW	10	7	80		15	W	10	11.5	78
10	16	SW	9	0	70		18	SW	7	0	50		17	W	5	0	60		15	SW	8	0	60
11	19	SW	9.5	0	71		19	S	8.5	0	53		20	S	8	0	53		19	SW	9	0	51
12	21.5	S	10	3	73		24	S	10	0	52		22	S	8	0	58		22	SE	10	0	52
13	20.5	SW	9.5	2	81		24	SW	8	0	60		24.5	S	7	0	53		24	S	9.5	0	52
14	23	E	6	6	75		25	SE	7.5	3	61		25.5	S	10.5	1	50		25	SE	14.5	0	49
15	24.5	SE	5	5.5	74		25.5	SE	10.5	0	45		25	S	12	0	48		24.5	SE	15	0	48
16	23.5	S	9	2	78		24.5	SE	9	0.5	60		25.5	SE	7	2	51		25	E	8	2	50
17	23	E	9	1.5	75		22.5	E	9.5	2	78		23	SE	8	3	73		24	E	9	1	59
18	22	NE	6	0.5	68		23	NE	7	1.5	62		23.5	SW	7	1	63		23	NE	7	0	60
19	24	W	5.5	0	60		25	S	7	0	53		24	W	7	0.5	61		24.5	SE	5	0	57
20	25.5	S	5	1	61		25.5	S	7.5	3.5	55		25	S	9	1	59		25	SW	7	1	55
21	25	SW	6.5	0	63		25	SW	8	0	57		24.5	SW	8	1.5	63		25.5	SW	9	0.5	55
22	23.5	W	10	0	66		25	NW	8	0	59		25	SW	6.5	0.5	60		25	S	8.5	0.5	58
23	22.5	W	7.5	0	67		23	S	8	0	59		23	W	9	0	59		24	SW	9.5	0	59
24	23	S	7	0	56		23.5	S	5	0	51		22.5	SW	7.5	0	51		24	NW	5	0	50
25	24.5	SW	10.5	18.5	69		26	S	14.5	1	51		25.5	S	11	2	54		24.5	SW	11	1.5	59
26	20	S	9.5	5.5	80		23	S	10	15.5	70		22.5	S	10	17	72		22	S	10.5	15.5	70
27	17.5	SE	8	10.5	88		20	SE	9.5	19.5	79		20	NE	10	16	85		20	SE	10.5	16	80
28	12.5	SW	11	19	91		14	S	10.5	17.5	88		17.5	W	19	1	78		17.5	S	20	4	80
29	12	NW	10.5	18.5	93		13	SW	10.5	19	94		15.5	W	13	3.5	82		14	W	14	6	89
30	13.5	SW	10	0.5	75		14.5	SW	9	0.5	82		14.5	SW	10	1	93		13.5	SW	10	0.5	89
31	13	S	19.5	1.5	70		14	S	15	2.5	70		16	S	14	1.5	68		15	S	16	1	68
The data are from https://www.meteoblue.com/en/weather/historyclimate/weatherarchive; the information on the sampling dates are given in bold
